# Supplementary material for: The profile of HIV-1 drug resistance in Shanghai, China: a retrospective study from 2017 to 2021
Source: J Antimicrob Chemother. 2024 Feb 1;79(3):526–30. doi: 10.1093/jac/dkad370 (PMC10904715; doi:10.1093/jac/dkad370)
Supplement: dkad370_Supplementary_Data [file dkad370_supplementary_data.zip]

Archive with 2 entries (2 files):
- Supplementary_HIV-1114.docx
- updated table S1 .pdf
